# Supplementary material for: Mercury and Arctic Char Gill Microbiota Correlation in Canadian Arctic Communities
Source: Microorganisms. 2024 Nov 28;12(12):2449. doi: 10.3390/microorganisms12122449 (PMC11678572; doi:10.3390/microorganisms12122449)
Supplement: Supplementary file 1 [file microorganisms-12-02449-s001.zip]

Archive with 1 entries (1 files):
- microorganisms-3241192-supplementary.pdf
